# Supplementary material for: Exogenous Application of Low-Concentration Sugar Enhances Brassinosteroid Signaling for Skotomorphogenesis by Promoting BIN2 Degradation
Source: Int J Mol Sci. 2021 Dec 18;22(24):13588. doi: 10.3390/ijms222413588 (PMC8706690; doi:10.3390/ijms222413588)
Supplement: Supplementary file 1 [file ijms-22-13588-s001.zip]

Archive with 1 entries (1 files):
- ijms-1485064-supplementary.pdf
